# Supplementary material for: Exploring mechanisms and contexts in a Peer Education Project to improve mental health literacy in schools in England: a qualitative realist evaluation
Source: Health Educ Res. 2023 Jul 24;39(1):40–54. doi: 10.1093/her/cyad026 (PMC10805377; doi:10.1093/her/cyad026)
Supplement: cyad026_Supp [file cyad026_supp.zip]

Archive with 1 entries (1 files):
- Supplementary material.doc
